# Supplementary material for: Histone Deacetylase (HDAC)-1, -2, -4, and -6 in Uveal Melanomas: Associations with Clinicopathological Parameters and Patients’ Survival
Source: Cancers (Basel). 2021 Sep 23;13(19):4763. doi: 10.3390/cancers13194763 (PMC8507547; doi:10.3390/cancers13194763)
Supplement: Supplementary file 1 [file cancers-13-04763-s001.zip]

Archive with 1 entries (1 files):
- cancers-1377023-supplementary.pdf
